# Supplementary material for: Association between RANTES/CCL5 levels with Plasmodium infections and malaria severity: a systematic review
Source: Malar J. 2024 Nov 9;23:335. doi: 10.1186/s12936-024-05152-1 (PMC11550525; doi:10.1186/s12936-024-05152-1)
Supplement: Supplementary file 2 — Additional file 2 [file 12936_2024_5152_MOESM2_ESM.xlsx]

## Sheet: Sheet1
No.	Authors	Study design	Study location (Year)	Publication year	Participants	Plasmodium spp.	Mean age	Age range (years)	Qualitative results of RANTES	RANTES (mean±SD or median±IQR, pg/mL)	Parasite density	Method for malaria detection	Method for RANTES detection	Blood samples for RANTES
1	Aguilar et al., 2019	Cross-sectional study	Mozambique (2010-2013)	2019	Individuals of all ages: year 2010 (981), year 2013 (980)	P. falciparum	Not specified	All age ranges	RANTES levels were lower in infected individuals compared to uninfected individuals.	Not specified	Infected (2010): 10.46 (1.61–102.94), Infected (2013):7.61 (1.43–299.84)	Microscopic method/PCR	Cytokine Human Magnetic 30-Plex Panel from Life Technologies™	Plasma
2	Armah et al., 2007	Case-control study	Ghana (2005)	2007	Cerebral malaria (9), severe malarial anemia (5), non-malaria deaths/non-malarial controls (5)	P. falciparum	Cerebral malaria (9): 61.2±3.1 months, severe malarial anemia (5): 14.6±1.2 months, non-malaria deaths/non-malarial controls (5): 79.0 ±4.3 months	Children	No difference in RANTES levels between children with cerebral malaria, severe malarial anemia, and non-malarial controls.	Not specified	Cerebral malaria (9): 51,604±9,468, severe malarial anemia (5): 195,003±23,613, non-malaria deaths/non-malarial controls (5): 0	Microscopic method	Multiplex colorimetric beadbased cytokine immunoassay	Serum
3	Boivin et al., 2019	Randomized controlled trial	Uganda (2012-2016)	2019	The malaria survivors cohort of children (150): children with CM (93), children with SMA (57)	P. falciparum	Not specified	Children (6 to 12 years)	1. Severe malaria survivors with higher levels of plasma RANTES had better KABC cognitive performance after both titrating and non-titrating CCRT compared to no CCRT. For the CBCL, high plasma RANTES was associated with no benefit from either the titrating and non-titrating CCRT. 2. Control groups; RANTES levels were lower in severe malaria compared to community controls.	Severe malaria survivors: Titrating CCRT (51): 4987.50±4949.41, Non-titrating CCRT (54): 3371.90±3113.68, controls (45): 2827.92±2124.20; Community control children: Titrating CCRT (50): 8231.81±5028.68, Non-titrating CCRT (55): 7960.16±5022.52, controls (45): 7642.85±5563.06	Not specified	Microscopic method/RDT	Microbead suspension array technology (SAT) using the Luminex system (Austin, TX) and human-specific bead sets (R&D Systems, Minneapolis, MN)	Plasma
4	Boström et al., 2012 (a)	Cross-sectional study	Mali (2008)	2012	Uninfected Dogon (20), Infected Dogon (20), Uninfected Fulani (23), Infected Fulani (14)	P. falciparum	Uninfected Dogon (20): 6.35, Infected Dogon (20): 6.70, Uninfected Fulani (23): 6.44, Infected Fulani (14): 4.50 years	Children (2-10 years)	1. RANTES levels were significantly lower in infected Dogon compared to uninfected Dogon. 2. No difference in RANTES levels between infected Fulani compared to uninfected Fulani.	Not specified	Infected Dogon (20):13692 (575-48625), Infected Fulani (14): 27537 (100-122000)	Microscopic method	Cytometric bead array (CBA, BD Biosciences, San Diego, CA, USA)	Plasma
5	Boström et al., 2012 (b)	Cohort study	Tanzania (2008-2010)	2012	Pregnant women with a gestational age ≤ 24 weeks (1000): malaria infected (42), malaria uninfected (79)	P. falciparum	Pregnancy women: malaria infected (42): 24±5.3, malaria uninfected (79): 24±5.3	Not specified	RANTES levels were significantly lower in infected individuals compared to uninfected individuals.	Not specified	Pregnancy women: malaria infected (42): 27969.2 (39.5–390749±17132.4)	Microscopic method/RDT	Cytometric bead arrays (CBA, BD Biosciences, San Diego, CA, USA)	Plasma
6	Bujarbaruah et al., 2017	Cohort study	India	2017	Clinically proven P. falciparum malaria cases (153): uncomplicated malaria (128), severe malaria (25); age and sex matched community healthy controls without any past history of malaria infection (112)	P. falciparum	Uncomplicated malaria (128): 29.04±9.92, severe malaria (25): 32.68±5.62, controls (112): 35.05±13.67	Adults	Serum RANTES concentrations was significantly lower in severe malaria cases (15708.92ng/L) compared to UC-M (16147.74ng/L) and control cases (18587.2ng/L).	Severe malaria cases (25): 15708.92 ng/L, uncomplicated malaria (128): 16147.74 ng/L, control cases (112): 18587.2 ng/L	Not specified	Microscopic method/RDT	Human RANTES ELISA kit (ab100633, Abcam)	Serum
7	Cruz et al., 2019	Case-control study	Brazil (2006-2007)	2019	Individuals from the Brazilian Amazon (601): symptomatic P. vivax monoinfected patients (179), asymptomatic P. vivax monoinfection (145), P. vivax-HBV coinfected patients (28), HBV monoinfected subjects (29), healthy controls (165)	P. vivax	Symptomatic P. vivax monoinfected patients (179): 32 (24–47), asymptomatic P. vivax monoinfection (145): 43 (34–51.25), P. vivax-HBV coinfected patients (28): 30.5 (22.5–45.75), HBV monoinfected subjects (29): 38 (22.5–45.75), healthy controls (165): 39 (25–51)	Adults	No difference in RANTES levels between symptomatic vivax patients compared to uninfected controls.	Symptomatic P. vivax monoinfected patients (141): 25,266 (16,193–77,783) μg/mL, asymptomatic P. vivax monoinfection (127): 23,473 (12,279–36,450), P. vivax-HBV coinfected patients (28): 29,128 (14,051–89,644), HBV monoinfected subjects (29): 32,650 (17,889–44,330)	Symptomatic P. vivax monoinfected patients (179): 6324 (913.5–60623), asymptomatic P. vivax monoinfection (145): 0 (0–32), P. vivax-HBV coinfected patients (28): 753 (444.3–4262)	Microscopic method/PCR	Cytometric Bead Array—CBA (BD Biosciences Pharmingen, San Diego, CA, USA)	Plasma
8	Daveport et al., 2012	Case-control study	Kenya	2012	Children aged 3-36 months with P. falciparum parasitemia (194): malaria alone (HIV-1[−]/Pf[+], n=148); HIV-1 exposed (HIV-1[exp]/Pf[+], n=30); and co-infected (HIV-1[+]/Pf[+], n=16).	P. falciparum	Malaria alone (HIV-1[−]/Pf[+], n=148): 10.2 (8.8); HIV-1 exposed (HIV-1[exp]/Pf[+], n=30): 9.2 (7.3); and co-infected (HIV-1[+]/Pf[+], n=16): 12.1 (9.2) months	3-36 months	RANTES levels were highest in co-infected individuals, high in individuals with malaria alone, and lowest in those exposed to HIV-1 and Pf[+].	Malaria alone (HIV-1[−]/Pf[+], n=148): 15,195 (64,333); HIV-1 exposed (HIV-1[exp]/Pf[+], n=30): 9,679 (17,061); and co-infected (HIV-1[+]/Pf[+], n=16): 30,851 (124,301)	Geometric mean; Malaria alone (HIV-1[−]/Pf[+], n=148): 25,619 (59,721); HIV-1 exposed (HIV-1[exp]/Pf[+], n=30): 25,659 (35,865); and co-infected (HIV-1[+]/Pf[+], n=16): 14,405 (25,599)	Microscopic method	Cytokine 25plex Antibody Bead Kit, Human (BioSource™ International)	Plasma
9	Frimpong et al., 2022	Case-control study	Ghana	2022	Children (76): clinical malaria with no sepsis (33), non-malaria febrile control (20), non-malaria sepsis (23)	P. falciparum	Children (76): clinical malaria with no sepsis (33): 3.5 (2-5.75), non-malaria febrile control (20): 3.0 (1.28-4.0), non-malaria sepsis (23): 2.0 (1.0-4.25)	Children	RANTES levels were significantly lower in children with sepsis when compared to children with malaria, but was higher when compared to febrile controls.	Not specified	Children (76): clinical malaria with no sepsis (33): 94494.87	Microscopic method/RDT	Human Cytokine Magnetic 25-Plex Panel (Thermo Fisher Scientific Corporation, United States)	Plasma
10	Hojo‑Souza et al., 2017	Case-control study	Brazil	2017	P. vivax uncomplicated patients (75), P. vivax-treated group (10), endemic control (10), healthy control (15)	P. vivax	P. vivax uncomplicated patients (75): 37 (20–80), P. vivax-treated group (10): 42 (21–50), endemic control (10): 38 (21–49), healthy control (15): 27 (19–35)	Adults	1. RANTES levels were significantly lower individuals with P. vivax infection compared to endemic controls. 2. RANTES levels were significant increase after the treatment when following the same individuals.	Not specified	P. vivax uncomplicated patients (75): ≤500 (34), 501–10,000 (26), 10,001–100,000 (8), without information (7)	Microscopic method/PCR	Cytometric bead assay (CBA) (BD Biosciences, USA)	Plasma
11	Jain et al., 2008	Case-control study	India (2004-2006)	2008	Cerebral malaria survivors (48), cerebral malaria non-survivors (12), healthy controls (25), mild malaria (48)	P. falciparum	Cerebral malaria survivors (48): 25 ± 19, cerebral malaria non-survivors (12): 20 ± 16, healthy controls (25): 22 ± 14, mild malaria (48): 19 ± 14	Children (< 18 yr) and adults (≥ 18 yr)	No difference in RANTES levels between cerebral malaria survivors, cerebral malaria non-survivors, mild malaria, and healthy controls.	Not specified	Cerebral malaria survivors (48): 4166 ± 650.9, cerebral malaria non-survivors (12): 1336 ± 386.2, mild malaria (48): 1594 ± 426.6	Microscopic method	Multiplex bead-based cytokine immunoassay (MMA)	Plasma
12	John et al., 2006	Case-control study	Uganda	2006	Children with cerebral malaria (88), children with uncomplicated malaria (76), community controls (100)	P. falciparum	Children with cerebral malaria (88): 6.1±2.5, children with uncomplicated malaria (76): 7.1±2.4, community controls (100): 7.7±2.1	4–12 years	1. RANTES levels were lower in cerebral malaria compared to uncomplicated malaria. 2.RANTES levels were lower in cerebral malaria compared to community controls. 3. RANTES levels at 72 h after admission were significantly higher than those at the time of admission but were comparable to those in children with uncomplicated malaria and were still not as high as those in community controls.	Not specified	Children with cerebral malaria (88): 39,790 (143–560), children with uncomplicated malaria (76): 54,840 (118–220)	Microscopic method	Colorimetric bead assay using the Luminex system and human-specific bead sets (R&D Systems).	Serum
13	Noone et al., 2013	Cross-sectional study	Nigeria	2013	Uninfected endemic controls (69), Ascaris (21), Malaria (109), Ascaris/Malaria (32)	P. falciparum	Uninfected endemic controls (69): 46 months, Ascaris (21): 37 months, Malaria (109): 45 months, Ascaris/Malaria (32): 45 months	39–73 months	RANTES was not associated with P. falciparum parasitaemia.	Uninfected endemic controls (69): 617.2 ± 20.9, Ascaris (21): 639.6 ± 37.3, Malaria (109): 576.1 ± 15.8, Ascaris/Malaria (32): 613.2 ± 33.3	Malaria (109): 5097 ± 717.4, Ascaris/Malaria (32):6618.7 ± 1683.2	Microscopic method	DuoSet ELISA Developmental Kits (R&D, Minneapolis, MN, USA)	Plasma
14	Obeng‑Aboagye et al., 2023	Case-control study	Ghana	2023	Children (57); severe malaria (27), uncomplicated malaria (10), non-malaria related fever (20)	P. falciparum	Severe malaria (27): 1.5±2.1, uncomplicated malaria (10): 4.6 ±3.1, non-malaria related fever (20): 3.7±3.5	Children	1. RANTES levels were significantly higher in severe malaria as compared to febrile controls. 2. No diffrence in RANTES levels between severe and uncomplicated malaria. 3. No diffrence in RANTES levels between uncomplicated malaria and febrile controls.	Not specified	Severe malaria (27): 54,683 (29,706–162,776), uncomplicated malaria (10): 36,228 (15,671–116,416)	Microscopic method	Human Cytokine Magnetic 25-Plex Panel (Thermo Fisher Scientific Corporation, United States of America)	Plasma
15	Ochiel et al., 2005	Cohort study	Gabon	2005	Severe malaria cases (10), mild malaria cases (10), healthy malaria-exposed subjects (23)	P. falciparum	Severe malaria cases (10): 4.9 ±0.6, mild malaria cases (10): 5.1±0.5, healthy malaria-exposed subjects (23): 4.9±0.5	2 to 7 years	1. RANTES levels were significantly lower in children with mild malaria and severe malaria compared to healthy controls. 2. RANTES levels were significantly lower in children with severe malaria compared to those with mild malaria	Not specified	Severe malaria cases (10): 355,571±58,050, mild malaria cases (10): 52,899±10,437	Microscopic method	Quantitative enzyme-linked immunosorbent assay (Biosource International, Camarillo, CA)	Plasma
16	Ong’echa et al., 2011	Case-control study	Kenya	2011	Uncomplicated malaria (31), non-SMA (37), SMA (80)	P. falciparum	Uncomplicated malaria (31): 12.0 months (IQR 8), non-SMA (37): 9.0 (IQR 9), SMA (80): 8.0 (IQR 8)	Children (3 to 30 months)	No diffrence in RANTES levels between patients with severe malarial anemia, non-severe malarial anemia, and uncomplicated malaria.	Uncomplicated malaria (31): 18,176 (IQR 100,486), non-SMA (37): 13,952 (IQR 37,060), SMA (80): 17,270 (IQR 144,999)	Uncomplicated malaria (31): 48,354 (IQR 87,430), non-SMA (37): 22,615 (IQR 49,929), SMA (80): 26,166 (IQR 60,703)	Microscopic method	Human cytokine 25-plex antibody bead kit (BioSource International)	Plasma
17	Panda et al., 2013	Cross-sectional study	India	2013	Severe malaria (125), non- complicated malaria (71), healthy controls (38)	P. falciparum	Not specified	Severe malaria (125): 34(15–72), non- complicated malaria (71): 30(14–70), healthy controls (38): 30(12–75)	RANTES levels were significantly lower in severe malaria compared to non-complicated malaria.	Not specified	Not specified	Microscopic method/RDT	Commercial sandwich ELISA kits (Sanquin, Amsterdam)	Plasma
18	Reuterswärd et al., 2018	Cohort study	Rwanda (2011-2014)	2018	Severe malaria (180), mild malaria (183), controls (178)	P. falciparum	Not specified	3 months up to 6 years	RANTES levels were significantly lower in infected individuals compared to uninfected individuals.	Not specified	Not specified	Microscopic method	Antibody-based suspension bead array	Plasma
19	Suguitan et al., 2003	Cohort study	Cameroon (1996-2000)	2003	Malaria positive (89), Malaria negative (83)	P. falciparum	Malaria positive (89): 24.0±4.9, Malaria negative (83): 25.4±6.2	Pregnant women	No diffrence in RANTES levels between infected individuals compared to uninfected individuals.	Placental plasma samples: Malaria positive (107): 656.9 (603.0–691.7), Malaria negative (132): 633.9 (610.5–667.0)	Placenta: 0.076±0.154, Peripheral: 0.005±0.011	Microscopic method	DuoSet ELISA Development System; R&D Systems	Plasma
20	Turner et al., 2021	Cross-sectional study	Mali (Adults = 2016, children = 2013)	2021	Asymptomatic infected with P. falciparum (8), uninfected subjects (27), children (19)	P. falciparum	Asymptomatic infected with P. falciparum (8): 51 (46–55), uninfected subjects (27): 42 (37–49), children (19): 8 (6–9)	Children and adults	Adults: No diffrence in RANTES levels between infected individuals compared to uninfected individuals.	Not specified	Not specified	PCR	Cytometric Bead Array Human Inflammatory Cytokine Kit (BD Biosciences)	Plasma
21	Vinhaes et al., 2021	Cohort study	Brazil (2006-2007)	2021	Asymptomatic malaria (108), symptomatic malaria (134); mild malaria (106), severe malaria (28), uninfected endemic controls (128)	P. vivax	Asymptomatic malaria (108): 44 (34–50), symptomatic malaria (134): 29 (19–42), uninfected endemic controls (128): 39 (25–50)	Adults	RANTES levels were significantly higher in symptomatic malaria compared to asymptomatic malaria.	Asymptomatic malaria (108): 0.49 (0.22–0.71), symptomatic malaria (134): 0.66 (0.42–0.89), uninfected endemic controls (128): 0.40 (0.19–0.66) μg/mL	Not specified	Microscopic method/PCR	Cytometric Bead Array—CBA (BD Biosciences Pharmingen, San Diego, CA, USA)	Plasma
22	Were et al., 2006	Cross-sectional study	Kenya	2006	Severe malarial anemia (27), moderate aneamia (27), mild anemia (28), healthy controls (24)	P. falciparum	Severe malarial anemia (27): 9.30±0.85, moderate aneamia (27): 12.37±1.14, mild anemia (28): 13.57±1.45, healthy controls (24): 10.87±1.63 months	Children (age<36 months)	RANTES levels were decreased with increasing malarial anemia severity, with the severe malarial anemia group having lower circulating RANTES than children with moderate malarial anemia, mild malarial anemia, or healthy controls.	Not specified	Severe malarial anemia (27): 38,874 ±7,685, moderate aneamia (27): 37,771±8,169, mild anemia (28): 34,183±7,909	Not specified	Not specified	Plasma
