# Supplementary material for: Association between RANTES/CCL5 levels with Plasmodium infections and malaria severity: a systematic review
Source: Malar J. 2024 Nov 9;23:335. doi: 10.1186/s12936-024-05152-1 (PMC11550525; doi:10.1186/s12936-024-05152-1)
Supplement: Supplementary file 3 — Additional file 3 [file 12936_2024_5152_MOESM3_ESM.xls]

## Sheet: All studies
Table 3. Methodological quality of the include studies
JBI critical appraisal checklist for analytical cross sectional studies
No.	Study	1. Were the criteria for inclusion in the sample clearly defined?	2. Were the study subjects and the setting described in detail?	3. Was the exposure measured in a valid and reliable way?	4. Were objective, standard criteria used for measurement of the condition?	5. Were confounding factors identified?	6. Were strategies to deal with confounding factors stated?	7. Were the outcomes measured in a valid and reliable way?	8. Was appropriate statistical analysis used?	Overall appraisal:
1	Aguilar et al., 2019	Yes	Yes	Yes	Yes	Yes	Yes	Yes	Yes	Included
4	Boström et al., 2012 (a)	Yes	Yes	Yes	Yes	No	No	Yes	Yes	Included
13	Noone et al., 2013	Yes	Yes	Yes	Yes	Yes	Yes	Yes	Yes	Included
17	Panda et al., 2013	Yes	Yes	Yes	Yes	Unclear	Yes	Yes	Yes	Included
20	Turner et al., 2021	Yes	Yes	Yes	Yes	Unclear	No	Yes	Yes	Included
22	Were et al., 2006	Yes	Yes	Unclear	Unclear	Unclear	Unclear	Unclear	Unclear	Included
	JBI critical appraisal checklist for case control studies
	Study	1. Were the groups comparable other than the presence of disease in cases or the absence of disease in controls?	2. Were cases and controls matched appropriately?	3. Were the same criteria used for identification of cases and controls?	4. Was exposure measured in a standard, valid and reliable way?	5. Was exposure measured in the same way for cases and controls?	6. Were confounding factors identified?	7. Were strategies to deal with confounding factors stated?	8. Were outcomes assessed in a standard, valid and reliable way for cases and controls?	9. Was the exposure period of interest long enough to be meaningful?	10. Was appropriate statistical analysis used?	Overall appraisal:
2	Armah et al., 2007	Yes	Yes	Yes	Yes	Yes	Yes	No	Yes	Yes	Yes	Included
7	Cruz et al., 2019	Yes	Yes	Yes	Yes	Yes	Unclear	Yes	Yes	Yes	Yes	Included
8	Daveport et al., 2012	Yes	Yes	Yes	Unclear	Yes	Unclear	Yes	Yes	Yes	Yes	Included
9	Frimpong et al., 2022	Yes	Yes	No	Yes	Yes	Unclear	No	Yes	Unclear	Yes	Included
10	Hojo‑Souza et al., 2017	Yes	Yes	Yes	Yes	Yes	Unclear	No	Yes	Yes	Yes	Included
11	Jain et al., 2008	Yes	Yes	Yes	Yes	Yes	Yes	No	Yes	Yes	Yes	Included
12	John et al., 2006	Yes	Yes	Yes	Yes	Yes	Yes	No	Yes	Yes	Yes	Included
14	Obeng‑Aboagye et al., 2023	Yes	Yes	Yes	Yes	Yes	Unclear	No	Yes	Yes	Yes	Included
16	Ong’echa et al., 2011	Yes	Yes	Yes	Yes	Yes	Yes	Yes	Yes	Yes	Yes	Included
JBI critical appraisal checklist for cohort study
No.	Study	1. Were the two groups similar and recruited from the same population?	2. Were the exposures measured similarly to assign people to both exposed and unexposed groups?	3. Was the exposure measured in a valid and reliable way?	4. Were confounding factors identified?	5. Were strategies to deal with confounding factors stated?	6. Were the groups/participants free of the outcome at the start of the study (or at the moment of exposure)?	7. Were the outcomes measured in a valid and reliable way?	8. Was the follow up time reported and sufficient to be long enough for outcomes to occur?	9. Was follow up complete, and if not, were the reasons to loss to follow up described and explored?	10. Were strategies to address incomplete follow up utilized?	11. Was appropriate statistical analysis used?	Overall appraisal:
5	Boström et al., 2012 (b)	Yes	Yes	Yes	Yes	Yes	Yes	Yes	Yes	No	No		Included
6	Bujarbaruah et al., 2017	Yes	Yes	No	No	No	Yes	Yes	No	Yes	No		Included
15	Ochiel et al., 2005	Yes	Yes	Yes	No	No	Yes	Yes	Unclear	No	No		Included
18	Reuterswärd et al., 2018	Yes	Yes	Yes	No	No	Yes	Yes	Yes	Unclear	Unclear		Included
19	Suguitan et al., 2003	Yes	Yes	Yes	Yes	No	Yes	Yes	Yes	Yes	No		Included
21	Vinhaes et al., 2021	Yes	Yes	Yes	Yes	Yes	Yes	Yes	Unclear	Yes	No		Included
						JBI critical appraisal checklist for randomized controlled trials
No.	Study	Bias related to selection and allocation			Bias related to administration of intervention/exposure			Bias related to assessment, detection and measurement of the outcome			Bias related to participant retention	Statistical Conclusion Validity	Overall appraisal:
		1. Was true randomization used for assignment of participants to treatment groups?	2. Was allocation to treatment groups concealed?	3. Were treatment groups similar at the baseline?	4. Were participants blind to treatment assignment?	5. Were those delivering the treatment blind to treatment assignment?	6. Were treatment groups treated identically other than the intervention of interest?	7. Were outcome assessors blind to treatment assignment?	8. Were outcomes measured in the same way for treatment groups?	9. Were outcomes measured in a reliable way	10. Was follow up complete and if not, were differences between groups in terms of their follow up adequately described and analysed?	11. Were participants analysed in the groups to which they were randomized?
3	Boivin et al., 2019	Yes	Yes	Yes	Yes	Unclear	yes	Unclear	Yes	Yes	Yes		Included
